# Supplementary material for: Verbascoside Protects Pancreatic β-Cells against ER-Stress
Source: Biomedicines. 2020 Dec 8;8(12):582. doi: 10.3390/biomedicines8120582 (PMC7762434; doi:10.3390/biomedicines8120582)
Supplement: Supplementary file 1 [file biomedicines-08-00582-s001.zip]

Archive with 6 entries (6 files):
- biomedicines-1021518-Supplementary figures.docx
- Legend of Supplementary videos S1-S4.docx
- S1 CTR.avi
- S2 Verbascoside.avi
- S3 CTR_H2O2.avi
- S4 Verbascoside_H2O2.avi
